# Supplementary material for: 24 h Activity Guidelines in Children and Adolescents: A Prevalence Survey in Asia-Pacific Cities
Source: Int J Environ Res Public Health. 2023 Jul 19;20(14):6403. doi: 10.3390/ijerph20146403 (PMC10379132; doi:10.3390/ijerph20146403)
Supplement: Supplementary file 1 [file ijerph-20-06403-s001.zip]

Archive with 1 entries (1 files):
- ijerph-2465677-supplementary.pdf
